# Supplementary material for: S100A4 inhibits cell proliferation by interfering with the S100A1-RAGE V domain
Source: PLoS One. 2019 Feb 19;14(2):e0212299. doi: 10.1371/journal.pone.0212299 (PMC6380570; doi:10.1371/journal.pone.0212299)
Supplement: S1 File — (XLSX) [file pone.0212299.s004.xlsx]

## Sheet: 工作表1
107.08.25
Seed 5000 cells/well over night-->serum starvation 24h (in 0.!% BSA medium)--> +/- S100A6, Lysozyme, Drugs for 2 days (in 0.!% BSA medium) --> WST-1 4h
Name	Blank 450	Mean	Std Dev	CV (%)	Fold	Fold (AVG)
Control	0.543	0.52875	0.0285117	0.0539228	1.02695	1
	0.562				1.06288
	0.504				0.953191
	0.506				0.956974
100 nM S100A1	0.826	0.816	0.0181292	0.0222171	1.56217	1.54326
	0.827				1.56407
	0.789				1.4922
	0.822				1.55461		p value
	0.826	0.816	0.018	0.0222	1.56
	0.827				1.56
	0.789				1.49
	0.822				1.55
S100A1 + S100A4 (100 nM)	0.677	0.72875	0.036773	0.0504603	1.28038	1.37825	0.0294794
	0.764				1.44492
	0.737				1.39385
	0.737				1.39385
S100A1 + S100A4 (unknown conc.)	0.724	0.7355	0.0129228	0.0175702	1.36927	1.39102
	0.731				1.38251
	0.754				1.426
	0.733				1.38629

## Sheet: Sheet1
Control	1
S100A1 10 nM	1.105
S100A1 50 nM	1.314
S100A1 100 nM	1.54
S100A4-S100A1 100 nM	1.38
