# Supplementary material for: S100A4 inhibits cell proliferation by interfering with the S100A1-RAGE V domain
Source: PLoS One. 2019 Feb 19;14(2):e0212299. doi: 10.1371/journal.pone.0212299 (PMC6380570; doi:10.1371/journal.pone.0212299)
Supplement: S2 File — (XLSX) [file pone.0212299.s005.xlsx]

## Sheet: FL1
315	3130	3041	2952	2941	2859	2856	2842	2739	2686	2761	2577	2498	2389	2288					0.7
316	3378	3294	3204	3192	3094	3097	3074	2980	2927	2992	2818	2739	2630	2529					1.4
317	3669	3597	3493	3485	3391	3387	3351	3270	3217	3266	3108	3029	2920	2819					2.1
318	3984	3902	3794	3790	3682	3683	3633	3566	3513	3556	3404	3325	3216	3115					2.8
319	4328	4240	4119	4112	4010	4014	3955	3897	3844	3868	3735	3656	3547	3446					3.5
320	4637	4552	4430	4410	4305	4314	4252	4197	4144	4159	4035	3956	3847	3746					4.2
321	4976	4898	4763	4738	4633	4640	4570	4523	4470	4478	4361	4282	4173	4072					4.9
322	5320	5233	5080	5080	4958	4970	4895	4853	4800	4792	4691	4612	4503	4402					5.6
323	5679	5567	5423	5425	5288	5298	5209	5181	5128	5123	5019	4940	4831	4730					6.3
324	6018	5906	5742	5748	5616	5615	5538	5498	5445	5421	5336	5257	5148	5047					7
325	6369	6251	6084	6093	5944	5950	5871	5833	5780	5753	5671	5592	5483	5382					7.7
326	6682	6566	6409	6414	6269	6262	6178	6145	6092	6050	5983	5904	5795	5694					8.4
327	6912	6842	6714	6724	6577	6567	6466	6450	6397	6341	6288	6209	6100	5999					9.1
328	7210	7079	6902	6913	6806	6826	6742	6709	6656	6615	6547	6468	6359	6258					10.5
329	7544	7386	7194	7196	7038	7011	6915	6894	6841	6803	6732	6653	6544	6443
330	7822	7686	7486	7470	7307	7267	7165	7150	7097	7038	6988	6909	6800	6699
331	8037	7916	7727	7712	7558	7522	7409	7405	7352	7264	7243	7164	7055	6954
332	8242	8107	7913	7916	7732	7704	7606	7587	7534	7469	7425	7346	7237	7136
333	8442	8295	8093	8083	7898	7869	7789	7752	7699	7644	7590	7511	7402	7301
334	8612	8461	8249	8242	8051	8012	7927	7895	7842	7796	7733	7654	7545	7444
335	8749	8602	8389	8352	8183	8143	8064	8026	7973	7915	7864	7785	7676	7575
336	8858	8703	8498	8450	8261	8237	8149	8120	8067	8001	7958	7879	7770	7669
337	8957	8799	8568	8539	8330	8319	8232	8202	8149	8073	8040	7961	7852	7751
338	9034	8843	8645	8615	8405	8362	8276	8245	8192	8141	8083	8004	7895	7794
339	9089	8916	8714	8653	8469	8409	8319	8292	8239	8198	8130	8051	7942	7841
340	9141	8955	8747	8693	8496	8455	8365	8338	8285	8224	8176	8097	7988	7887
341	9161	8968	8793	8715	8517	8489	8400	8372	8319	8253	8210	8131	8022	7921
342	9202	8994	8814	8737	8544	8491	8420	8374	8321	8270	8212	8133	8024	7923
343	9214	9010	8831	8758	8542	8499	8421	8382	8329	8282	8220	8141	8032	7931
344	9225	9022	8839	8756	8569	8507	8432	8390	8337	8279	8228	8149	8040	7939
345	9214	9014	8817	8743	8570	8499	8431	8382	8329	8281	8220	8141	8032	7931
346	9187	8994	8815	8744	8538	8490	8420	8373	8320	8266	8211	8132	8023	7922
347	9175	8947	8773	8714	8521	8433	8388	8316	8263	8222	8154	8075	7966	7865
348	9131	8912	8738	8690	8456	8404	8350	8287	8234	8179	8125	8046	7937	7836
349	9070	8869	8682	8630	8409	8357	8283	8240	8187	8129	8078	7999	7890	7789
350	8993	8813	8619	8563	8371	8300	8228	8183	8130	8084	8021	7942	7833	7732
351	8915	8728	8542	8501	8295	8216	8159	8099	8046	8018	7937	7858	7749	7648
352	8833	8648	8452	8427	8233	8146	8061	8029	7976	7938	7867	7788	7679	7578
353	8731	8535	8357	8323	8135	8051	7976	7934	7881	7854	7772	7693	7584	7483
354	8649	8439	8249	8208	8059	7949	7887	7832	7779	7768	7670	7591	7482	7381
355	8511	8327	8152	8102	7958	7857	7792	7740	7687	7674	7578	7499	7390	7289
356	8391	8220	8021	8003	7854	7740	7682	7623	7570	7569	7461	7382	7273	7172
357	8258	8092	7906	7876	7718	7607	7565	7490	7437	7436	7328	7249	7140	7039
358	8137	7957	7778	7752	7597	7460	7427	7343	7290	7281	7181	7102	6993	6892
359	7997	7835	7653	7604	7478	7317	7265	7200	7147	7161	7038	6959	6850	6749
360	7859	7695	7525	7454	7305	7173	7122	7056	7003	7030	6894	6815	6706	6605
361	7699	7560	7335	7292	7146	7047	6990	6930	6877	6895	6768	6689	6580	6479
362	7537	7368	7186	7145	6990	6906	6866	6789	6736	6784	6627	6548	6439	6338
363	7364	7203	7023	6990	6843	6792	6747	6675	6622	6675	6513	6434	6325	6224
364	7205	7051	6897	6858	6728	6644	6608	6527	6474	6549	6365	6286	6177	6076
365	7037	6901	6777	6727	6576	6546	6498	6429	6376	6462	6267	6188	6079	5978
366	6873	6786	6625	6573	6475	6410	6367	6293	6240	6320	6131	6052	5943	5842
367	6746	6615	6496	6468	6315	6248	6221	6131	6078	6177	5969	5890	5781	5680
368	6604	6504	6357	6319	6178	6104	6062	5987	5934	6038	5825	5746	5637	5536
369	6490	6350	6192	6151	6024	5965	5915	5848	5795	5893	5686	5607	5498	5397
370	6332	6192	6046	6005	5871	5812	5766	5695	5642	5743	5533	5454	5345	5244
371	6161	6039	5894	5860	5724	5674	5619	5557	5504	5603	5395	5316	5207	5106
372	5999	5870	5736	5711	5574	5523	5476	5406	5353	5445	5244	5165	5056	4955
373	5833	5708	5571	5575	5413	5359	5319	5242	5189	5290	5080	5001	4892	4791
374	5685	5562	5429	5427	5267	5213	5167	5096	5043	5139	4934	4855	4746	4645
375	5522	5411	5281	5281	5134	5068	5041	4951	4898	5005	4789	4710	4601	4500
376	5371	5249	5137	5148	4992	4937	4906	4820	4767	4866	4658	4579	4470	4369
377	5215	5102	4987	5004	4847	4778	4771	4661	4608	4713	4499	4420	4311	4210
378	5068	4953	4838	4849	4701	4650	4618	4533	4480	4578	4371	4292	4183	4082
379	4904	4801	4705	4711	4561	4501	4484	4384	4331	4432	4222	4143	4034	3933
380	4768	4654	4553	4551	4437	4376	4349	4259	4206	4303	4097	4018	3909	3808
381	4610	4506	4418	4407	4293	4230	4216	4113	4060	4159	3951	3872	3763	3662
382	4467	4369	4278	4270	4161	4096	4096	3979	3926	4022	3817	3738	3629	3528
383	4324	4233	4142	4134	4024	3972	3971	3855	3802	3894	3693	3614	3505	3404
384	4197	4099	4010	4004	3910	3845	3847	3728	3675	3780	3566	3487	3378	3277
385	4055	3966	3881	3861	3782	3718	3726	3601	3548	3644	3439	3360	3251	3150
386	3915	3831	3755	3734	3655	3600	3598	3483	3430	3533	3321	3242	3133	3032
387	3781	3705	3632	3611	3520	3471	3476	3354	3301	3406	3192	3113	3004	2903
388	3671	3587	3515	3499	3415	3363	3366	3246	3193	3299	3084	3005	2896	2795
389	3549	3467	3399	3366	3303	3250	3249	3133	3080	3192	2971	2892	2783	2682
390	3422	3357	3282	3256	3193	3138	3138	3021	2968	3079	2859	2780	2671	2570
391	3297	3230	3162	3142	3076	3036	3029	2919	2866	2972	2757	2678	2569	2468
392	3187	3115	3055	3038	2970	2923	2927	2806	2753	2875	2644	2565	2456	2355
393	3076	3009	2945	2930	2864	2818	2820	2701	2648	2776	2539	2460	2351	2250
394	2979	2913	2853	2838	2774	2725	2718	2608	2555	2688	2446	2367	2258	2157
395	2874	2807	2755	2734	2677	2630	2631	2513	2460	2596	2351	2272	2163	2062
396	2765	2719	2665	2638	2590	2540	2542	2423	2370	2505	2261	2182	2073	1972
397	2669	2628	2575	2544	2493	2452	2457	2335	2282	2420	2173	2094	1985	1884
398	2581	2528	2487	2450	2403	2358	2365	2241	2188	2336	2079	2000	1891	1790
399	2493	2447	2417	2370	2323	2280	2282	2163	2110	2258	2001	1922	1813	1712
400	2405	2364	2345	2280	2240	2198	2201	2081	2028	2177	1919	1840	1731	1630
401	2318	2289	2288	2205	2167	2128	2127	2011	1958	2104	1849	1770	1661	1560
402	2242	2210	2232	2134	2087	2053	2057	1936	1883	2036	1774	1695	1586	1485
403	2160	2127	2184	2059	2019	1981	1982	1864	1811	1965	1702	1623	1514	1413
404	2084	2051	2143	1991	1945	1913	1914	1796	1743	1898	1634	1555	1446	1345
405	2017	1979	2087	1914	1879	1841	1847	1724	1671	1829	1562	1483	1374	1273
																		0
																		0
																		0
																		0
																		0
																		0
																		0
																		0
																		0
																		0
																		0
																		0
																		0
																		0
																		0
																		0
																		0
																		0
																		0
																		0
																		0
																		0
																		0
																		0
																		0
																		0
																		0
																		0
																		0
																		0
																		0
																		0
																		0
																		0
																		0
																		0
																		0
																		0
																		0
																		0
																		0
																		0
																		0
																		0
																		0
																		0
																		0
																		0
																		0
																		0
																		0
																		0
																		0
																		0
																		0
																		0
																		0
																		0
																		0
																		0
																		0
																		0
																		0
																		0
																		0
																		0
																		0
																		0
																		0
																		0
																		0
																		0
																		0
																		0
																		0
																		0
																		0
																		0
																		0
																		0
																		0
																		0
																		0
																		0
																		0
																		0
																		0
																		0
																		0
																		0
																		0
																		0
																		0
																		0
																		0
																		0
																		0
																		0
																		0
																		0
																		0
																		0
																		0
																		0
																		0
																		0
																		0
																		0
																		0
																		0
																		0
																		0
																		0
																		0
																		0
																		0
																		0
																		0
																		0
																		0
																		0
																		0
																		0
																		0
																		0
																		0
																		0
																		0
																		0
																		0
																		0
																		0
																		0
																		0
																		0
																		0
																		0
																		0
																		0
																		0
																		0
																		0
																		0
																		0
																		0
																		0
																		0
																		0
																		0
																		0
																		0
																		0
																		0
																		0
																		0
																		0
																		0
																		0
																		0
																		0
																		0
																		0
																		0
																		0
																		0
																		0
																		0
																		0
																		0
																		0
																		0
																		0
																		0
																		0
																		0
																		0
																		0
																		0
																		0
																		0
																		0
																		0
																		0
																		0
																		0
																		0
																		0
																		0
																		0
																		0
																		0
																		0
																		0
																		0
																		0
																		0
																		0
																		0
																		0
																		0
																		0
																		0
																		0
																		0
																		0
																		0
																		0
																		0
																		0
																		0
																		0
																		0
																		0
																		0
																		0
																		0
																		0
																		0
																		0
																		0
																		0
																		0
																		0
																		0
																		0
																		0
																		0
																		0
																		0
																		0
																		0
																		0
																		0
																		0
																		0
																		0
																		0
																		0
																		0
																		0
																		0
																		0
																		0
																		0
																		0
																		0
																		0
																		0
																		0
																		0
																		0
																		0
																		0
																		0
																		0
																		0
																		0
																		0
																		0
																		0
																		0
																		0
																		0
																		0
																		0
																		0
																		0
																		0
																		0
																		0
																		0
																		0
																		0
																		0
																		0
																		0
																		0
																		0
																		0
																		0
																		0
																		0
																		0
																		0
																		0
																		0
																		0
																		0
																		0
																		0
																		0
																		0
																		0
																		0
																		0
																		0
																		0
																		0
																		0
																		0
																		0
																		0
																		0
																		0
																		0
																		0
																		0
																		0
																		0
																		0
																		0
																		0
																		0
																		0
																		0
																		0
																		0
																		0
																		0
																		0
																		0
																		0
																		0
																		0
																		0
																		0
																		0
																		0
																		0
																		0
																		0
																		0
																		0
																		0
																		0
																		0
																		0
																		0
																		0
																		0
																		0
																		0
																		0
																		0
																		0
																		0
																		0
																		0
																		0
																		0
																		0
																		0
																		0
																		0
																		0
																		0
																		0
																		0
																		0
																		0
																		0
																		0
																		0
																		0
																		0
																		0
																		0
																		0
																		0
																		0
																		0
																		0
																		0
																		0
																		0
																		0
																		0
																		0
																		0
																		0
																		0
																		0
																		0
																		0
																		0
																		0
																		0
																		0
																		0
																		0
																		0
																		0
																		0
																		0
																		0
																		0
																		0
																		0
																		0
																		0
																		0
																		0
																		0
																		0
																		0
																		0
																		0
																		0
																		0
																		0
																		0
																		0
																		0
																		0
																		0
																		0
																		0
																		0
																		0
																		0
																		0
																		0
																		0
																		0
																		0
																		0
																		0
																		0
																		0
																		0
																		0
																		0
																		0
																		0
																		0
																		0
																		0
																		0
																		0
																		0
																		0
																		0
																		0
																		0
																		0
																		0
																		0
																		0
																		0
																		0
																		0
																		0
																		0
																		0
																		0
																		0
																		0
																		0
																		0
																		0
																		0
																		0
																		0
																		0
																		0
																		0
																		0
																		0
																		0
																		0
																		0
																		0
																		0
																		0
																		0
																		0
																		0
																		0
																		0
																		0
																		0
																		0
																		0
																		0
																		0
																		0
																		0
																		0
																		0
																		0
																		0
																		0
																		0
																		0
																		0
																		0
																		0
																		0
																		0
																		0
																		0
																		0
																		0
																		0
																		0
																		0
																		0
																		0
																		0
																		0
																		0
																		0
																		0
																		0
																		0
																		0
																		0
																		0
																		0
																		0
																		0
																		0
																		0
																		0
																		0
																		0
																		0
																		0
																		0
																		0
																		0
																		0
																		0
																		0
																		0
																		0
																		0
																		0
																		0
																		0
																		0
																		0
																		0
																		0
																		0
																		0
																		0
																		0
																		0
																		0
																		0
																		0
																		0
																		0
																		0
																		0
																		0
																		0
																		0
																		0
																		0
																		0
																		0
																		0
																		0
																		0
																		0
																		0
																		0
																		0
																		0
																		0
																		0
																		0
																		0
																		0
																		0
																		0
																		0
																		0
																		0
																		0
																		0
																		0
																		0
																		0
																		0
																		0
																		0
																		0
																		0
																		0
																		0
																		0
																		0
																		0
																		0
																		0
																		0
																		0
																		0
																		0
																		0
																		0
																		0
																		0
																		0
																		0
																		0
																		0
																		0
																		0
																		0
																		0
																		0
																		0
																		0
																		0
																		0
																		0
																		0
																		0
																		0
																		0
																		0
																		0
																		0
																		0
																		0
																		0
																		0
																		0
																		0
																		0
																		0
																		0
																		0
																		0
																		0
																		0
																		0
																		0
																		0
																		0
																		0
																		0
																		0
																		0
																		0
																		0
																		0
																		0
																		0
																		0
																		0
																		0
																		0
																		0
																		0
																		0
																		0
																		0
																		0
																		0
																		0
																		0
																		0
																		0
																		0
																		0
																		0
																		0
																		0
																		0
																		0
																		0
																		0
																		0
																		0
																		0
																		0
																		0
																		0
																		0
																		0
																		0
																		0
																		0
																		0
																		0
																		0
																		0
																		0
																		0
																		0
																		0
																		0
																		0
																		0
																		0
																		0
																		0
																		0
																		0
																		0
																		0
																		0
																		0
																		0
																		0
																		0
																		0
																		0
																		0
																		0
																		0
																		0
																		0
																		0
																		0
																		0
																		0
																		0
																		0
																		0
																		0
																		0
																		0
																		0
																		0
																		0
																		0
																		0
																		0
																		0
																		0
																		0
																		0
																		0
																		0
																		0
																		0
																		0
																		0
																		0
																		0
																		0
																		0
																		0
																		0
																		0
																		0
																		0
																		0
																		0
																		0
																		0
																		0
																		0
																		0
																		0
																		0
																		0
																		0
																		0
																		0
																		0
																		0
																		0
																		0
																		0
																		0
																		0
																		0
																		0
																		0
																		0
																		0
																		0
																		0
																		0
																		0
																		0
																		0
																		0
																		0
																		0
																		0
																		0
																		0
																		0
																		0
																		0
																		0
																		0
																		0
																		0
																		0
																		0
																		0
																		0
																		0
																		0
																		0
																		0
																		0
																		0
																		0
																		0
																		0
																		0
																		0
																		0
																		0
																		0
																		0
																		0
																		0
																		0
																		0
																		0
																		0
																		0
																		0
																		0
																		0
																		0
																		0
																		0
																		0
																		0
																		0
																		0
																		0
																		0
																		0
																		0
																		0
																		0
																		0
																		0
																		0
																		0
																		0
																		0
																		0
																		0
																		0
																		0
																		0
																		0
																		0
																		0
																		0
																		0
																		0
																		0
																		0
																		0
																		0
																		0
																		0
																		0
																		0
																		0
																		0
																		0
																		0
																		0
																		0
																		0
																		0
																		0
																		0
																		0
																		0
																		0
																		0
																		0
																		0
																		0
																		0
																		0
																		0
																		0
																		0
																		0
																		0
																		0
																		0
																		0
																		0
																		0
																		0
																		0
																		0
																		0
																		0
																		0
																		0
																		0
																		0
																		0
																		0
																		0
																		0
																		0
																		0
																		0
																		0
																		0
																		0
																		0
																		0
																		0
																		0
																		0
																		0
																		0
																		0
																		0
																		0
																		0
																		0
																		0
																		0
																		0
																		0
																		0
																		0
																		0
																		0
																		0
																		0
																		0
																		0
																		0
																		0
																		0
																		0
																		0
																		0
																		0
																		0
																		0
																		0
																		0
																		0
																		0
																		0
																		0
																		0
																		0
																		0
																		0
																		0
																		0
																		0
																		0
																		0
																		0
																		0
																		0
																		0
																		0
																		0
																		0
																		0
																		0
																		0
																		0
																		0
																		0
																		0
																		0
																		0
																		0
																		0
																		0
																		0
																		0
																		0
																		0
																		0
																		0
																		0
																		0
																		0
																		0
																		0
																		0
																		0
																		0
																		0
																		0
																		0
																		0
																		0
																		0
																		0
																		0
																		0
																		0
																		0
																		0
																		0
																		0
																		0
																		0
																		0
																		0
																		0
																		0
																		0
																		0
																		0
																		0
																		0
																		0
																		0
																		0
																		0
																		0
																		0
																		0
																		0
																		0
																		0
																		0
																		0
																		0
																		0
																		0
																		0
																		0
																		0
																		0
																		0
																		0
																		0
																		0
																		0
																		0
																		0
																		0
																		0
																		0
																		0
																		0
																		0
																		0
																		0
																		0
																		0
																		0
																		0
																		0
																		0
																		0
																		0
																		0
																		0
																		0
																		0
																		0
																		0
																		0
																		0
																		0
																		0
																		0
																		0
																		0
																		0
																		0
																		0
																		0
																		0
																		0
																		0
																		0
																		0
																		0
																		0
																		0
																		0
																		0
																		0
																		0
																		0
																		0
																		0
																		0
																		0
																		0
																		0
																		0
																		0
																		0
																		0
																		0
																		0
																		0
																		0
																		0
																		0
																		0
																		0
																		0
																		0
																		0
																		0
																		0
																		0
																		0
																		0
																		0
																		0
																		0
																		0
																		0
																		0
																		0
																		0
																		0
																		0
																		0
																		0
																		0
																		0
																		0
																		0
																		0
																		0
																		0
																		0
																		0
																		0
																		0
																		0
																		0
																		0
																		0
																		0
																		0
																		0
																		0
																		0
																		0
																		0
																		0
																		0
																		0
																		0
																		0
																		0
																		0
																		0
																		0
																		0
																		0
																		0
																		0
																		0
																		0
																		0
																		0
																		0
																		0
																		0
																		0
																		0
																		0
																		0
																		0
																		0
																		0
																		0
																		0
																		0
																		0
																		0
																		0
																		0
																		0
																		0
																		0
																		0
																		0
																		0
																		0
																		0
																		0
																		0
																		0
																		0
																		0
																		0
																		0
																		0
																		0
																		0
																		0
																		0
																		0
																		0
																		0
																		0
																		0
																		0
																		0
																		0
																		0
																		0
																		0
																		0
																		0
																		0
																		0
																		0
																		0
																		0
																		0
																		0
																		0
																		0
																		0
																		0
																		0
																		0
																		0
																		0
																		0
																		0
																		0
																		0
																		0
																		0
																		0
																		0
																		0
																		0
																		0
																		0
																		0
																		0
																		0
																		0
																		0
																		0
																		0
																		0
																		0
																		0
																		0
																		0
																		0
																		0
																		0
																		0
																		0
																		0
																		0
																		0
																		0
																		0
																		0
																		0
																		0
																		0
																		0
																		0
																		0
																		0
																		0
																		0
																		0
																		0
																		0
																		0
																		0
																		0
																		0
																		0
																		0
																		0
																		0
																		0
																		0
																		0
																		0
																		0
																		0
																		0
																		0
																		0
																		0
																		0
																		0
																		0
																		0
																		0
																		0
																		0
																		0
																		0
																		0
																		0
																		0
																		0
																		0
																		0
																		0
																		0
																		0
																		0
																		0
																		0
																		0
																		0
																		0
																		0
																		0
																		0
																		0
																		0
																		0
																		0
																		0
																		0
																		0
																		0
																		0
																		0
																		0
																		0
																		0
																		0
																		0
																		0
																		0
																		0
																		0
																		0
																		0
																		0
																		0
																		0
																		0
																		0
																		0
																		0
																		0
																		0
																		0
																		0
																		0
																		0
																		0
																		0
																		0
																		0
																		0
																		0
																		0
																		0
																		0
																		0
																		0
																		0
																		0
																		0
																		0
																		0
																		0
																		0
																		0
																		0
																		0
																		0
																		0
																		0
																		0
																		0
																		0
																		0
																		0
																		0
																		0
																		0
																		0
																		0
																		0
																		0
																		0
																		0
																		0
																		0
																		0
																		0
																		0
																		0
																		0
																		0
																		0
																		0
																		0
																		0
																		0
																		0
																		0
																		0
																		0
																		0
																		0
																		0
																		0
																		0
																		0
																		0
																		0
																		0
																		0
																		0
																		0
																		0
																		0
																		0
																		0
																		0
																		0
																		0
																		0
																		0
																		0
																		0
																		0
																		0
																		0
																		0
																		0
																		0
																		0
																		0
																		0
																		0
																		0
																		0
																		0
																		0
																		0
																		0
																		0
																		0
																		0
																		0
																		0
																		0
																		0
																		0
																		0
																		0
																		0
																		0
																		0
																		0
																		0
																		0
																		0
																		0
																		0
																		0
																		0
																		0
																		0
																		0
																		0
																		0
																		0
																		0
																		0
																		0
																		0
																		0
																		0
																		0
																		0
																		0
																		0
																		0
																		0
																		0
																		0
																		0
																		0
																		0
																		0
																		0
																		0
																		0
																		0
																		0
																		0
																		0
																		0
																		0
																		0
																		0
																		0
																		0
																		0
																		0
																		0
																		0
																		0
																		0
																		0
																		0
																		0
																		0
																		0
																		0
																		0
																		0
																		0
																		0
																		0
																		0
																		0
																		0
																		0
																		0
																		0
																		0
																		0
																		0
																		0
																		0
																		0
																		0
																		0
																		0
																		0
																		0
																		0
																		0
																		0
																		0
																		0
																		0
																		0
																		0
																		0
																		0
																		0
																		0
																		0
																		0
																		0
																		0
																		0
																		0
																		0
																		0
																		0
																		0
																		0
																		0
																		0
																		0
																		0
																		0
																		0
																		0
																		0
																		0
																		0
																		0
																		0
																		0
																		0
																		0
																		0
																		0
																		0
																		0
																		0
																		0
																		0
																		0
																		0
																		0
																		0
																		0
																		0
																		0
																		0
																		0
																		0
																		0
																		0
																		0
																		0
																		0
																		0
																		0
																		0
																		0
																		0
																		0
																		0
																		0
																		0
																		0
																		0
																		0
																		0
																		0
																		0
																		0
																		0
																		0
																		0
																		0
																		0
																		0
																		0
																		0
																		0
																		0
																		0
																		0
																		0
																		0
																		0
																		0
																		0
																		0
																		0
																		0
																		0
																		0
																		0
																		0
																		0
																		0
																		0
																		0
																		0
																		0
																		0
																		0
																		0
																		0
																		0
																		0
																		0
																		0
																		0
																		0
																		0
																		0
																		0
																		0
																		0
																		0
																		0
																		0
																		0
																		0
																		0
																		0
																		0
																		0
																		0
																		0
																		0
																		0
																		0
																		0
																		0
																		0
																		0
																		0
																		0
																		0
																		0
																		0
																		0
																		0
																		0
																		0
																		0
																		0
																		0
																		0
																		0
																		0
																		0
																		0
																		0
																		0
																		0
																		0
																		0
																		0
																		0
																		0
																		0
																		0
																		0
																		0
																		0
																		0
																		0
																		0
																		0
																		0
																		0
																		0
																		0
																		0
																		0
																		0
																		0
																		0
																		0
																		0
																		0
																		0
																		0
																		0
																		0
																		0
																		0
																		0
																		0
																		0
																		0
																		0
																		0
																		0
																		0
																		0
																		0
																		0
																		0
																		0
																		0
																		0
																		0
																		0
																		0
																		0
																		0
																		0
																		0
																		0
																		0
																		0
																		0
																		0
																		0
																		0
																		0
																		0
																		0
																		0
																		0
																		0
																		0
																		0
																		0
																		0
																		0
																		0
																		0
																		0
																		0
																		0
																		0
																		0
																		0
																		0
																		0
																		0
																		0
																		0
																		0
																		0
																		0
																		0
																		0
																		0
																		0
																		0
																		0
																		0
																		0
																		0
																		0
																		0
																		0
																		0
																		0
																		0
																		0
																		0
																		0
																		0
																		0
																		0
																		0
																		0
																		0
																		0
																		0
																		0
																		0
																		0
																		0
																		0
																		0
																		0
																		0
																		0
																		0
																		0
																		0
																		0
																		0
																		0
																		0
																		0
																		0
																		0
																		0
																		0
																		0
																		0
																		0
																		0
																		0
																		0
																		0
																		0
																		0
																		0
																		0
																		0
																		0
																		0
																		0
																		0
																		0
																		0
																		0
																		0
																		0
																		0
																		0
																		0
																		0
																		0
																		0
																		0
																		0
																		0
																		0
																		0
																		0
																		0
																		0
																		0
																		0
																		0
																		0
																		0
																		0
																		0
																		0
																		0
																		0
																		0
																		0
																		0
																		0
																		0
																		0
																		0
																		0
																		0
																		0
																		0
																		0
																		0
																		0
																		0
																		0
																		0
																		0
																		0
																		0
																		0
																		0
																		0
																		0
																		0
																		0
[truncated: 1,046,576+ more rows]

## Sheet: Sheet1
		Max Height (nm)	Height (nm)	Difference	Con in micro	1/difference
		9225	9022	-203	0.7	-0.00492611		7e-07		1.42857	-0.00492611
		9225	8839	-386	1.4	-0.00259067		1.4e-06		0.714286	-0.00259067
		9225	8758	-467	2.1	-0.00214133		2.1e-06		0.47619	-0.00214133
		9225	8570	-655	2.8	-0.00152672		2.8e-06		0.357143	-0.00152672
		9225	8507	-718	3.5	-0.00139276		3.5e-06		0.285714	-0.00139276
		9225	8432	-793	4.2	-0.00126103		4.2e-06		0.238095	-0.00126103
		9225	8390	-835	4.9	-0.0011976		4.9e-06		0.204082	-0.0011976				0	0
		9225	8337	-888	5.6	-0.00112613		5.6e-06		0.178571	-0.00108
		9225	8282	-943	6.3	-0.00106045		6.3e-06		0.15873	-0.00106045
		9225	8228	-997	7	-0.00100301		7e-06		0.142857	-0.00100301
		9225	8149	-1076	7.7	-0.000929368		7.7e-06		0.12987	-0.000929368
		9225	8040	-1185	8.4	-0.000843882		8.4e-06		0.119048
		9225	7939	-1286	9.1	-0.000777605		9.1e-06		0.10989	-0.000777605
						0
						0
						0
						0
						0
						0
						0
						0
						0
						0
						0
						0
						0
						0
						0
						0
						0
						0
						0
						0
						0
						0
						0
						0
						0
						0
						0
						0
						0
						0
						0
						0
						0
						0
						0
						0
						0
						0
						0
						0
						0
						0
						0
						0
						0
						0
						0
						0
						0
						0
						0
						0
						0
						0
						0
						0
						0
						0
						0
						0
						0
						0
						0
						0
						0
						0
						0
						0
						0
						0
						0
						0
						0
						0
						0
						0
						0
						0
						0
						0
						0
						0
						0
						0
						0
						0
						0
						0
						0
						0
						0
						0
						0
						0
						0
						0
						0
						0
						0
						0
						0
						0
						0
						0
						0
						0
						0
						0
						0
						0
						0
						0
						0
						0
						0
						0
						0
						0
						0
						0
						0
						0
						0
						0
						0
						0
						0
						0
						0
						0
						0
						0
						0
						0
						0
						0
						0
						0
						0
						0
						0
						0
						0
						0
						0
						0
						0
						0
						0
						0
						0
						0
						0
						0
						0
						0
						0
						0
						0
						0
						0
						0
						0
						0
						0
						0
						0
						0
						0
						0
						0
						0
						0
						0
						0
						0
						0
						0
						0
						0
						0
						0
						0
						0
						0
						0
						0
						0
						0
						0
						0
						0
						0
						0
						0
						0
						0
						0
						0
						0
						0
						0
						0
						0
						0
						0
						0
						0
						0
						0
						0
						0
						0
						0
						0
						0
						0
						0
						0
						0
						0
						0
						0
						0
						0
						0
						0
						0
						0
						0
						0
						0
						0
						0
						0
						0
						0
						0
						0
						0
						0
						0
						0
						0
						0
						0
						0
						0
						0
						0
						0
						0
						0
						0
						0
						0
						0
						0
						0
						0
						0
						0
						0
						0
						0
						0
						0
						0
						0
						0
						0
						0
						0
						0
						0
						0
						0
						0
						0
						0
						0
						0
						0
						0
						0
						0
						0
						0
						0
						0
						0
						0
						0
						0
						0
						0
						0
						0
						0
						0
						0
						0
						0
						0
						0
						0
						0
						0
						0
						0
						0
						0
						0
						0
						0
						0
						0
						0
						0
						0
						0
						0
						0
						0
						0
						0
						0
						0
						0
						0
						0
						0
						0
						0
						0
						0
						0
						0
						0
						0
						0
						0
						0
						0
						0
						0
						0
						0
						0
						0
						0
						0
						0
						0
						0
						0
						0
						0
						0
						0
						0
						0
						0
						0
						0
						0
						0
						0
						0
						0
						0
						0
						0
						0
						0
						0
						0
						0
						0
						0
						0
						0
						0
						0
						0
						0
						0
						0
						0
						0
						0
						0
						0
						0
						0
						0
						0
						0
						0
						0
						0
						0
						0
						0
						0
						0
						0
						0
						0
						0
						0
						0
						0
						0
						0
						0
						0
						0
						0
						0
						0
						0
						0
						0
						0
						0
						0
						0
						0
						0
						0
						0
						0
						0
						0
						0
						0
						0
						0
						0
						0
						0
						0
						0
						0
						0
						0
						0
						0
						0
						0
						0
						0
						0
						0
						0
						0
						0
						0
						0
						0
						0
						0
						0
						0
						0
						0
						0
						0
						0
						0
						0
						0
						0
						0
						0
						0
						0
						0
						0
						0
						0
						0
						0
						0
						0
						0
						0
						0
						0
						0
						0
						0
						0
						0
						0
						0
						0
						0
						0
						0
						0
						0
						0
						0
						0
						0
						0
						0
						0
						0
						0
						0
						0
						0
						0
						0
						0
						0
						0
						0
						0
						0
						0
						0
						0
						0
						0
						0
						0
						0
						0
						0
						0
						0
						0
						0
						0
						0
						0
						0
						0
						0
						0
						0
						0
						0
						0
						0
						0
						0
						0
						0
						0
						0
						0
						0
						0
						0
						0
						0
						0
						0
						0
						0
						0
						0
						0
						0
						0
						0
						0
						0
						0
						0
						0
						0
						0
						0
						0
						0
						0
						0
						0
						0
						0
						0
						0
						0
						0
						0
						0
						0
						0
						0
						0
						0
						0
						0
						0
						0
						0
						0
						0
						0
						0
						0
						0
						0
						0
						0
						0
						0
						0
						0
						0
						0
						0
						0
						0
						0
						0
						0
						0
						0
						0
						0
						0
						0
						0
						0
						0
						0
						0
						0
						0
						0
						0
						0
						0
						0
						0
						0
						0
						0
						0
						0
						0
						0
						0
						0
						0
						0
						0
						0
						0
						0
						0
						0
						0
						0
						0
						0
						0
						0
						0
						0
						0
						0
						0
						0
						0
						0
						0
						0
						0
						0
						0
						0
						0
						0
						0
						0
						0
						0
						0
						0
						0
						0
						0
						0
						0
						0
						0
						0
						0
						0
						0
						0
						0
						0
						0
						0
						0
						0
						0
						0
						0
						0
						0
						0
						0
						0
						0
						0
						0
						0
						0
						0
						0
						0
						0
						0
						0
						0
						0
						0
						0
						0
						0
						0
						0
						0
						0
						0
						0
						0
						0
						0
						0
						0
						0
						0
						0
						0
						0
						0
						0
						0
						0
						0
						0
						0
						0
						0
						0
						0
						0
						0
						0
						0
						0
						0
						0
						0
						0
						0
						0
						0
						0
						0
						0
						0
						0
						0
						0
						0
						0
						0
						0
						0
						0
						0
						0
						0
						0
						0
						0
						0
						0
						0
						0
						0
						0
						0
						0
						0
						0
						0
						0
						0
						0
						0
						0
						0
						0
						0
						0
						0
						0
						0
						0
						0
						0
						0
						0
						0
						0
						0
						0
						0
						0
						0
						0
						0
						0
						0
						0
						0
						0
						0
						0
						0
						0
						0
						0
						0
						0
						0
						0
						0
						0
						0
						0
						0
						0
						0
						0
						0
						0
						0
						0
						0
						0
						0
						0
						0
						0
						0
						0
						0
						0
						0
						0
						0
						0
						0
						0
						0
						0
						0
						0
						0
						0
						0
						0
						0
						0
						0
						0
						0
						0
						0
						0
						0
						0
						0
						0
						0
						0
						0
						0
						0
						0
						0
						0
						0
						0
						0
						0
						0
						0
						0
						0
						0
						0
						0
						0
						0
						0
						0
						0
						0
						0
						0
						0
						0
						0
						0
						0
						0
						0
						0
						0
						0
						0
						0
						0
						0
						0
						0
						0
						0
						0
						0
						0
						0
						0
						0
						0
						0
						0
						0
						0
						0
						0
						0
						0
						0
						0
						0
						0
						0
						0
						0
						0
						0
						0
						0
						0
						0
						0
						0
						0
						0
						0
						0
						0
						0
						0
						0
						0
						0
						0
						0
						0
						0
						0
						0
						0
						0
						0
						0
						0
						0
						0
						0
						0
						0
						0
						0
						0
						0
						0
						0
						0
						0
						0
						0
						0
						0
						0
						0
						0
						0
						0
						0
						0
						0
						0
						0
						0
						0
						0
						0
						0
						0
						0
						0
						0
						0
						0
						0
						0
						0
						0
						0
						0
						0
						0
						0
						0
						0
						0
						0
						0
						0
						0
						0
						0
						0
						0
						0
						0
						0
						0
						0
						0
						0
						0
						0
						0
						0
						0
						0
						0
						0
						0
						0
						0
						0
						0
						0
						0
						0
						0
						0
						0
						0
						0
						0
						0
						0
						0
						0
						0
						0
						0
						0
						0
						0
						0
						0
						0
						0
						0
						0
						0
						0
						0
						0
						0
						0
						0
						0
						0
						0
						0
						0
						0
						0
						0
						0
						0
						0
						0
						0
						0
						0
						0
						0
						0
						0
						0
						0
						0
						0
						0
						0
						0
						0
						0
						0
						0
						0
						0
						0
						0
						0
						0
						0
						0
						0
						0
						0
						0
						0
						0
						0
						0
						0
						0
						0
						0
						0
						0
						0
						0
						0
						0
						0
						0
						0
						0
						0
						0
						0
						0
						0
						0
						0
						0
						0
						0
						0
						0
						0
						0
						0
						0
						0
						0
						0
						0
						0
						0
						0
						0
						0
						0
						0
						0
						0
						0
						0
						0
						0
						0
						0
						0
						0
						0
						0
						0
						0
						0
						0
						0
						0
						0
						0
						0
						0
						0
						0
						0
						0
						0
						0
						0
						0
						0
						0
						0
						0
						0
						0
						0
						0
						0
						0
						0
						0
						0
						0
						0
						0
						0
						0
						0
						0
						0
						0
						0
						0
						0
						0
						0
						0
						0
						0
						0
						0
						0
						0
						0
						0
						0
						0
						0
						0
						0
						0
						0
						0
						0
						0
						0
						0
						0
						0
						0
						0
						0
						0
						0
						0
						0
						0
						0
						0
						0
						0
						0
						0
						0
						0
						0
						0
						0
						0
						0
						0
						0
						0
						0
						0
						0
						0
						0
						0
						0
						0
						0
						0
						0
						0
						0
						0
						0
						0
						0
						0
						0
						0
						0
						0
						0
						0
						0
						0
						0
						0
						0
						0
						0
						0
						0
						0
						0
						0
						0
						0
						0
						0
						0
						0
						0
						0
						0
						0
						0
						0
						0
						0
						0
						0
						0
						0
						0
						0
						0
						0
						0
						0
						0
						0
						0
						0
						0
						0
						0
						0
						0
						0
						0
						0
						0
						0
						0
						0
						0
						0
						0
						0
						0
						0
						0
						0
						0
						0
						0
						0
						0
						0
						0
						0
						0
						0
						0
						0
						0
						0
						0
						0
						0
						0
						0
						0
						0
						0
						0
						0
						0
						0
						0
						0
						0
						0
						0
						0
						0
						0
						0
						0
						0
						0
						0
						0
						0
						0
						0
						0
						0
						0
						0
						0
						0
						0
						0
						0
						0
						0
						0
						0
						0
						0
						0
						0
						0
						0
						0
						0
						0
						0
						0
						0
						0
						0
						0
						0
						0
						0
						0
						0
						0
						0
						0
						0
						0
						0
						0
						0
						0
						0
						0
						0
						0
						0
						0
						0
						0
						0
						0
						0
						0
						0
						0
						0
						0
						0
						0
						0
						0
						0
						0
						0
						0
						0
						0
						0
						0
						0
						0
						0
						0
						0
						0
						0
						0
						0
						0
						0
						0
						0
						0
						0
						0
						0
						0
						0
						0
						0
						0
						0
						0
						0
						0
						0
						0
						0
						0
						0
						0
						0
						0
						0
						0
						0
						0
						0
						0
						0
						0
						0
						0
						0
						0
						0
						0
						0
						0
						0
						0
						0
						0
						0
						0
						0
						0
						0
						0
						0
						0
						0
						0
						0
						0
						0
						0
						0
						0
						0
						0
						0
						0
						0
						0
						0
						0
						0
						0
						0
						0
						0
						0
						0
						0
						0
						0
						0
						0
						0
						0
						0
						0
						0
						0
						0
						0
						0
						0
						0
						0
						0
						0
						0
						0
						0
						0
						0
						0
						0
						0
						0
						0
						0
						0
						0
						0
						0
						0
						0
						0
						0
						0
						0
						0
						0
						0
						0
						0
						0
						0
						0
						0
						0
						0
						0
						0
						0
						0
						0
						0
						0
						0
						0
						0
						0
						0
						0
						0
						0
						0
						0
						0
						0
						0
						0
						0
						0
						0
						0
						0
						0
						0
						0
						0
						0
						0
						0
						0
						0
						0
						0
						0
						0
						0
						0
						0
						0
						0
						0
						0
						0
						0
						0
						0
						0
						0
						0
						0
						0
						0
						0
						0
						0
						0
						0
						0
						0
						0
						0
						0
						0
						0
						0
						0
						0
						0
						0
						0
						0
						0
						0
						0
						0
						0
						0
						0
						0
						0
						0
						0
						0
						0
						0
						0
						0
						0
						0
						0
						0
						0
						0
						0
						0
						0
						0
						0
						0
						0
						0
						0
						0
						0
						0
						0
						0
						0
						0
						0
						0
						0
						0
						0
						0
						0
						0
						0
						0
						0
						0
						0
						0
						0
						0
						0
						0
						0
						0
						0
						0
						0
						0
						0
						0
						0
						0
						0
						0
						0
						0
						0
						0
						0
						0
						0
						0
						0
						0
						0
						0
						0
						0
						0
						0
						0
						0
						0
						0
						0
						0
						0
						0
						0
						0
						0
						0
						0
						0
						0
						0
						0
						0
						0
						0
						0
						0
						0
						0
						0
						0
						0
						0
						0
						0
						0
						0
						0
						0
						0
						0
						0
						0
						0
						0
						0
						0
						0
						0
						0
						0
						0
						0
						0
						0
						0
						0
						0
						0
						0
						0
						0
						0
						0
						0
						0
						0
						0
						0
						0
						0
						0
						0
						0
						0
						0
						0
						0
						0
						0
						0
						0
						0
						0
						0
						0
						0
						0
						0
						0
						0
						0
						0
						0
						0
						0
						0
						0
						0
						0
						0
						0
						0
						0
						0
						0
						0
						0
						0
						0
						0
						0
						0
						0
						0
						0
						0
						0
						0
						0
						0
						0
						0
						0
						0
						0
						0
						0
						0
						0
						0
						0
						0
						0
						0
						0
						0
						0
						0
						0
						0
						0
						0
						0
						0
						0
						0
						0
						0
						0
						0
						0
						0
						0
						0
						0
						0
						0
						0
						0
						0
						0
						0
						0
						0
						0
						0
						0
						0
						0
						0
						0
						0
						0
						0
						0
						0
						0
						0
						0
						0
						0
						0
						0
						0
						0
						0
						0
						0
						0
						0
						0
						0
						0
						0
						0
						0
						0
						0
						0
						0
						0
						0
						0
						0
						0
						0
						0
						0
						0
						0
						0
						0
						0
[truncated: 1,046,576+ more rows]
